# Supplementary material for: Data Quality in Health Research: Integrative Literature Review
Source: J Med Internet Res. 2023 Oct 31;25:e41446. doi: 10.2196/41446 (PMC10646672; doi:10.2196/41446)
Supplement: Multimedia Appendix 2 [file jmir_v25i1e41446_app2.xlsx]

## Sheet: Included
ID	Reason for inclusion	Title	Aim	Application time/study design	Good practices, normative documents, terminology and standards?	Main Findings	Tools, Technologies and Models/Validation?	Evaluated domains	Conclusions	Author/Year	Journal	DOI	PMID	UT (Unique WOS ID)	Territorial Dimension/ Study Country
1	Simple review with known and usual methods	Data Quality in Electronic Health Records Research: Quality Domains and Assessment Methods	Describe reported components and methods in evaluating data quality in EHR surveys	Not available/Literature Review	ICD-10	Have knowledge of the EHR study platform and EHR-based secondary data sources; Generation of a data dictionary with its determined types; Creation of a data management plan; Transparency in the disclosure of data quality	Statistical analysis, internal and external validity and data triangulation	accuracy, completeness, consistency, credibility, and timeliness	High quality data increase the validity and reliability of results and are essential in the design of studies involving EHR	Feder, 2018	Methodology Paper		28322657		USA
2	Perception of data quality from the researchers' point of view	Barriers and facilitators to data quality of electronic health records used for clinical research in China: a qualitative study	Explore the experiences and perceptions of healthcare professionals about barriers and facilities to the quality of data from EHRs used for clinical research	During prospective/qualitative collection stage	Consolidated Criteria for Reporting Qualitative Research	Barriers to data quality:_x000D_ - health systems (Neg: Heavy workload, Team rotations; Pos: Team training and financial incentive);_x000D_ - clinical documentation ( Neg: Lack of detailed information for specific research, Terminology variations; Pos: performing daily data verification)_x000D_ - EHR systems (Neg: Limited retrieval capabilities, Large amount of unstructured data; Challenges with …	Semi-structured interviews recorded with trained researchers and audio transcripts in order to maintain the confidentiality of the participants	integrity; interoperability;completeness;consistency;usability	The cultural background and experience of the authors can influence the interpretation of the data.	Ni et al., 2019	BMJ Open		31270120		China
3	Detailed review of data quality barriers	Research gaps in routine health information system design barriers to data quality and use in low- and middle-income countries: A literature review	Investigate HIS system design barriers to data quality and use in LMICs	Not available/Literature Review	Not available	1) Barriers to using quality data:_x000D_ - techniques (restrictive data formats, lack of metadata and standards and absence of technical solutions eg interoperability)_x000D_ - motivational (lack of incentives to use data in decision making)_x000D_ - economical (data collection, storage, analysis and sharing require investments in people, infrastructure and organizational processes)_x000D_ - pol…	Consultation with experts	integrity, usability; confidence; interoperability; opportunity; precision; simplicity; flexibility; acceptability; utility	Organizational, behavioral, information system, capacity building, and economic issues affect data quality and use in LMICs. Integrating system design into overall HIS strengthening efforts can address many of the system design barriers, enhance data quality, and aid data use for decision making	Kumar et al., 2018	Int J Health Plann Manage		28766742		USA
4	Integration method that assesses quality between decentralized research datawarehouses	A Generic Method and Implementation to Evaluate and Improve Data Quality in Distributed Research Networks	Propose a method to validate data quality for integrity and syntactic accuracy within various decentralized research network datawarehouses using common definitions stored in a central metadata repository	During the retrospective collection stage / Combination and development of tools	(ISO/IEC) 11179 standard; FHIR; REST-based API; FAIR	- Checks can happen at the data entry point (eg Case report form) through implementations that identify unlikely or implausible values even before the data is stored_x000D_ - Data quality assessment can happen in the data warehouse or in the connector with the centralized base_x000D_ - Each partner network populates its data warehouse through an ETL (extract-transform-load). There is the possibil…	Excel-based spreadsheets. Validation carried out in 10 centers with clinical data	Integrity; precision; completeness	For decentralized research networks a combination of integrated tools located both centrally and at each partner site can increase the quality of research data. A central metadata repository contains common data elements and value definitions that are used to validate the content of data warehouses operated at each location. In this way, the consortium can work with standardized reports on data q…	Juarez et al., 2019	Methods of Information in Medicine		31514209		Germany
5	ICD-10 variation from data quality analysis	Development and validation of data quality rules in administrative health data using association rule mining	Develop and validate a set of encoding association rules for encoded diagnostic data	During the retrospective collection stage / Combination and development of tools	ICD-10, expert panel using the Delphi method	ICD-10-CA with specific rules that captured relevant clinical associations in their corresponding age groups;_x000D_ Hospital health administrative data captures valuable information about each hospitalization using standardized terminology;_x000D_ The complex coding process generates inconsistencies and incompleteness due to the characterization of clinically significant conditions, low clinical…	association rule mining technique, Apriori algorithm of the R package, statistical analysis between rules (chi square and Fisher)	Inconsistency, incompleteness, bias and variance	The set of data quality rules through association rule mining were validated and covered clinical scenarios in different age groups. Through bias and variance, it is possible to assess the incompleteness and inconsistency of coding between hospitals. In this way, it is possible to monitor and compare data encoded by the ICD between institutions, provinces and countries.	Peng et al., 2020	BMC Medical Informatics and Decision Making		32334599		Canada
6	Detailed description of SDV methods (Source Data Variability Check)	Assessing data quality and the variability of source data verification auditing methods in clinical research settings	Assess the variability of data source verification audit methods to monitor data quality in a clinical research setting	Not specified/Literature review	guideline E6 of the International Conference on Harmonization (ICH) on Good Clinical Practice (GCP); Cochrane Manual for Systematic Reviews of Interventions	Main barriers:_x000D_ Source document complexity, study type, measured variables (primary or secondary), data audit ratio, collection time, coding methods, classification and error calculation. Transcription errors and inexperienced personnel were the main source of reported errors._x000D_ _x000D_ Promotion strategies and factors:_x000D_ Repeated SDV audits using the same dataset improve data acc…	N/D	Inconsistency, accuracy, completeness and frequency	There are inconsistencies in SDV audit methodology in clinical research studies and a paucity of evidence to support best practices._x000D_ No uniform SDV audit method or approach can be determined for conducting clinical trials. Critical and non-critical variables and multiple audits (before, during and after) with quality improvement feedback should be included in SDV audits. This combination i…	Houston, Probst, Martin, 2018	J Biomed Inform		29783038		Australia
7	Research aimed directly at participants	Threats of Bots and Other Bad Actors to Data Quality Following Research Participant Recruitment Through Social Media: Cross-Sectional Questionnaire	Describe and explain potential threats to sample validity and data integrity associated with recruiting health research participants through social media	Pre and post collection / cross-sectional description	CAPTCHA usage, logical branches, hidden eligibility criteria	Poor quality or fraudulent data indicators:_x000D_ - Evidence of inattention_x000D_ - Duplicate or unusual responses for open items_x000D_ - Inconsistent responses to verifiable items_x000D_ - Evidence of bot automation_x000D_ _x000D_ Difficulty differentiating fraud with Satisficing? (minimum cognitive effort required to complete a survey)_x000D_ _x000D_ Prevention strategies against virtual pri…	Facebook, Twitter, REDCap	integrity, trust	Studies where recruitment is carried out through social media are vulnerable to significant threats to sample validity and data integrity. Actions based on best practices are needed to avoid misrepresentation of eligibility criteria and to identify fraudulent and low quality data.	Pozzar et al., 2020	JMIR		33026360		USA
8	model for describing data records based on quality concepts	Data Quality in Rare Diseases Registries	Address the data quality aspects of a record	Continuous / Descriptive	not described	Procedures to achieve the assessment dimensions:_x000D_ _x000D_ Completeness of the investigation of the case:_x000D_ _x000D_ Completeness of items_x000D_ _x000D_ Validity	N/D	integrity of the investigation of the case; integrity of items; prevention of duplicate records; validity; comparability; accessibility; utility; opportunity	provide tools for registry managers and develop quality indicators so that they can carry out a self-assessment_x000D_ _x000D_ Description template of records containing:_x000D_ _x000D_ Registration and organization information,_x000D_ Type of records: Public health/surveillance; (from diseases); Clinical / genetic research (of patients); Of treatment; Combination,_x000D_ Purpose and inclusion/ex…	Kodra et al., 2017	Advances in Experimental Medicine and Biology		29214570		Europe (Italy,Spain,France,Scotland)
9	decision support system based on a computational platform that implements data quality routines	Data Quality Challenges in a Learning Health System	Describes the basic definitions and concepts of data quality and proposes a new approach to data quality assurance	Not specified/Descriptive	based on work by Nicole G. Weiskopf et al.	A cloud platform that facilitates the application of Machine Learning methods in health data processing is presented, MODELHealth. With an emphasis on the data quality module, the tool takes into account three different forms of data: complete, correct and current data. It works through forms that vary according to 3 components: patients, variables and time. Thus, nine constructs lead to differen…	ETL mechanism (Extract, Transform and Load); Entity mapping module that deals with ontologies and central database homogeneity; Anonymity module dealing with patient privacy and regulatory compliance	Accuracy, completeness, consistency, timeliness, uniqueness, validity, conformity, plausibility	The value derived from using analytics should dictate data quality requirements. Most analytical tools assume that the analyzed data is of high quality. In this way, the MODELHealth presentation demonstrates data quality checks with a systematic approach in order to ensure a reliable and viable developed asset for healthcare organizations for the holistic implementation of machine learning proces…	M. Sarafidis et al., 2020	Stud Health Technol Inform		32570363		Greece
10	Reports a list of recommendations, developed by a group of experts, including members of patient organizations, to be used as a framework to improve the quality of rare disease registries	Recommendations for Improving the Quality of Rare Disease Registries	Report a list of recommendations, developed by a group of experts, including members of patient organizations, to be used as a framework to improve the quality of DR records.	Throughout the study / Description	FAIR, EPIRARE, PARENT Joint Action, Normas de Boas Práticas de Registro Neurológico no Canadá; Agência de Pesquisa e Qualidade em Saúde (AHRQ)	17 topics that precede and interfere in the quality process of rare disease registries data_x000D_ _x000D_ Definition and classification of records_x000D_ governance_x000D_ Source and data elements_x000D_ Set of forms (CRF's) and standardizations_x000D_ IT infrastructure compliant with FAIR principles_x000D_ Data Quality_x000D_ quality information_x000D_ Documentation and training_x000D_ Data Qua…	RD-Connect	completeness, accuracy, temporality, usefulness, interoperability, accessibility, and data security	The recommendations made by experts were focused, which included establishing registry governance, identifying the right data sources, specifying data elements, case report forms, standardizations, building an IT infrastructure that complies with the principles of FAIR, production of quality data and dissemination of quality information. Other topics such as developing proper documentation, train…	Kodra et al., 2018			30081484		Europe (Italy,Spain,France,Scotland,Holland,Belgium,Germany)
11	Database validation tool	Extending Achilles Heel Data Quality Tool with New Rules Informed by Multi-Site Data Quality Comparison	Compare data quality characteristics across datasets and extend the Achilles tool with new features and new data quality rules that improve the quality assessment of data generated by the tool	Retrospective - Post collection in database / Descriptive Observational	not described	Total of 44 data quality rules were identified with 12 of them model compliance rules that check adherence to the minimum dataset specifications_x000D_ _x000D_ New features and rules have been added to Achilles, including:_x000D_ * Empirical rules: comparison of parameters from the selected dataset and calculation of percentiles as reference threshold values_x000D_ * Data density rules: three lev…	R Package "DataQuality"	integrity; plausibility; availability	The knowledge base deployed in the Achilles tool indicates which data measures are required by each rule and whether a rule depends on terminology. Data quality indicators were compared across multiple data sets. Empirical values can be used as thresholds for various quality measures	Huser et al., 2019	Stud Health Technol Inform		31438195		USA
12	Set of indicators analyzed by survey	Towards a Core Set of Indicators for Data Quality of Registries	Develop a basic set of indicators for the data quality of 60 projects funded by the German Ministry of Education and Research through the "Establishment of Exemplary Records for Research in Health Services (REGISVF)" initiative.	Not specified / Survey	US Agency for Healthcare Research and Quality (AHRQ); RAND Appropriateness Method (RAM)	The basic set of record indicators covered: integrity, organization and veracity, interpretability and accessibility, relevance, timeliness and coherence_x000D_ _x000D_ An ideal registry has at its core and main requirements: Case integrity, data integrity and validity._x000D_ _x000D_ Follow-up information is crucial in registries that look at the course of a disease or condition over time, in th…	SurveyMonkey	Universal Perspectives (Understandability, Relevance, Feasibility and Area of Application)_x000D_ Project Perspectives (Importance, Implementation Status, Planned Application)_x000D_ accuracy, completeness, interpretability and accessibility, relevance, timeliness, and coherence	Some additional indicators from the core set become relevant such as:_x000D_ and . The basic set described covers many of the data quality measures mentioned in the international recommendations. The subset of six indicators could also be used to adjust the level of remuneration of study centers in terms of the quality of their data and to provide benchmarking (competitiveness) between projects. …	HARKENER et al 2019	Stud Health Technol Inform		31483252		Germany
13	6 sigma approach	Reducing defects in the datasets of clinical research studies: conformance with data quality metrics	Improve the quality of datasets generated in clinical research by reducing dataset errors using pre-post-intervention design	Pre and post intervention in database / Description	DMAIC Framework (Define, Measure, Analyze, Improve, Control)	Both the way of collection and data entry impact the expected result of a data set. Therefore, with a focus on minimizing data entry errors as an essential control strategy for clinical research studies, they were presented in the form of pre -post-analyses after the implementation of intervention modes the following barriers:_x000D_ _x000D_ lack of delegation of responsibilities_x000D_ absence o…	6sigma continuous improvement tools: SIPOC; KANO model; Defects Per Unit (DPU), Defects Per Million Opportunities (DPMO); Production; Sigma; Root and cause analysis; PARATO; Cause and effect matrix; and Failure Modes and Effect Analysis (FMEA)	integrity; exclusivity; opportunity; precision; validity; consistency	Knowledge is limited in terms of structuring, ways of entering and coding data or the impact of their quality on the results of the study teams. Training programs, compliance with data management best practices, early consultation with data experts, and electronic data capture are recommended to improve data quality. The development of data quality metrics is necessary for multicenter and longitu…	Shaheen et al., 2019	BMC		31077148		Saudi Arabia
14	I think it focuses a lot on technique, despite it being important for DQ	The utility of multivariate outlier detection techniques for data quality evaluation in large studies: an application within the ONDRI project	Describe a data quality assessment process that emphasizes the use of multivariate outlier detection to identify errors	After collection/Retrospective	N/D	Typical manual curation is insufficient given the time and effort involved in the iterative error detection process;_x000D_ The main sources of error included human and technological errors;_x000D_ Outliers identified by automated algorithms should be considered as potential outliers, leaving it up to field experts to decide what actions should be taken._x000D_ _x000D_ The methods are driven by d…	Adjustments for covariates; Minimum Covariance Determinant (MCD) and Candès's Robust Principal Component Analysis (RPCA); R packages	completeness; validity	data-driven multivariate outlier techniques are essential tools for quality control as data becomes more complex.	Sunderland et al., 2019	BMC Med Res Methodol.		31092212		Canada
15	Data quality assurance system used in India and the US with integration of diverse data sources (including paper)	Implementation and results of an integrated data quality assurance protocol in a randomized controlled trial in Uttar Pradesh, India	Evaluate a Data Quality Monitoring and Improvement System (DQMIS) and its effectiveness in ensuring data quality	Before, during and after collection / Description	monitoring and evaluation (M&E) team for data management and quality; a data quality assurance protocol with collection and targeting audits, rapid feedback, and supportive supervision; Data quality training; standard operating procedures (SOPs) for collection; Electronic data collection and reporting system	Error rates in clinical trials have been reported as high as 26.9% and may vary further due to the lack of standardization of data quality measurement._x000D_ _x000D_ During the design and testing phase, strict data entry rules are essential. through robust constraint implementations in order to prevent data loss or corruption from occurring. Monitoring through indicators also allows ensuring con…	CommCare	reliability, timeliness, integrity, accuracy	Na ausência de padrões de qualidade de dados em intervenções RCT, métodos integrados de garantia de qualidade combinadas com POPs, feedback rápido de dados e supervisão de apoio durante a implementação do ensaio são viáveis, eficazes e necessários para garantir dados de alta qualidade.	Gass Jr. et al., 2017	BMC		28882167		USA/India
16	electronic quality measurement	Quantifying the Effect of Data Quality on the Validity of an eMeasure	To demonstrate the usefulness of the HDQF ontology in measuring the impact of synthetic data quality problems on the validity of an electronic measure (CMS178)	After collection / Quantitative	Electronic Data Methods (EDM) Data Quality Collaborative	The impact of data quality issues for different variables can be quantified and (2) the electronic measurement CMS178 as currently defined may not measure how well an organization is meeting the assessed organization's best practice goal._x000D_ _x000D_ The degradation technique can be generalized to other data analysis tasks that rely on secondary use of EHR data, such as predictive modeling and…	electronic measurement CMS178; HDQF ontology in two aspects (RepresentationComplete and DomainConstraints); Independent and correlated degradation methods	completeness; Validity	eMeasures foram introduzidos como um método para avaliar o quão bem as práticas baseadas em evidências estão sendo seguidas em uma organização de saúde. A ontologia HDQF pode quantificar o impacto dos problemas de qualidade de dados na validade de uma medida eletrônica e a abordagem de avaliação pode ser generalizada para outras tarefas de análise de dados	Johnson et al., 2017		10.4338/ACI-2017-03-RA0042		WOS:000423148000003	USA
17	Interesting app in African countries	Introduction and Evaluation of an Electronic Tool for Improved Data Quality and Data Use during Malaria Case Management Supportive Supervision	Describe the process of implementing an electronic capture system (EDS) and its outcomes related to data quality and usage and the comparative costs of using paper checklist versus EDS for data entry	Pre and post collection / Intervention description	Open source, Android	Automated remote submission of data has reduced submission time and opportunities for data loss in addition to enabling monitoring of missed submissions; The score generated_x000D_ The scoring and performance system also promoted an increase in the usability of the data and contributed to the motivation of supervisors to complete the quality checklist and provide more targeted feedback during sup…	District Health Information Software 2 (DHIS2) - open source software used for health management information system in 60 countries at the time of publication that connects to the presented application;	integrity; opportunity; completeness	A ferramenta eletrônica descrita proporcionou melhorias na completude e oportunidade dos dados sobre a qualidade do atendimento prestado a pacientes febris. Esse benefício permitiu auxiliar o processo de tomada de decisão e planejamento de ações corretivas e de alocação de recursos mais rapidamente	Burnett et al., 2019	Am J Trop Med Hyg.		30793695		USA/ African countries
18	Complete French platform, article describes the data quality deployment program	Initializing a hospital-wide data quality program. The AP-HP experience	To describe the data quality program carried out in a network of 37 French hospitals	Post collection / quantitative description	ISO 3166 for geographic encodings; HL7 for gender	Data quality is influenced by technical, organizational, behavioral and environmental factors and encompasses broad contexts of information systems, specific knowledge and multidisciplinary techniques._x000D_ _x000D_ Adoption of a unified quality reporting framework enabled communication of findings in a well-defined manner with a shared vocabulary across domains_x000D_ _x000D_ The problems were …	The validated AP-HP analytics platform; PostgreSQL database; Big Data Compute Cluster composed of distributed hadoop CPU and nvidia GPU technologies; Software Integrating Biology and the Bedside (i2b2); multilingual semantic interoperability services; IBM Cognos Hospital Performance Monitor	patient identification (integrity; compliance; plausibility); health services (completeness and compliance)	Data quality assessment should use mixed methods to assess data from multiple sources and used at different levels of the organization. Dedicated tools are needed to automate and extend the scope of the data quality program; While data quality tools must be defined from the end user's perspective, it is usually implemented from the data producer's perspective. A dataset is highly context-specific…	Daniel et al., 2019	Computer Methods and Programs in Biomedicine	10.1016/j.cmpb.2018.10.016	31437950	WOS:000496130800001	France
19	BPMN approach in pre-hospital care focused on data quality before the start of collection, with a case report	Leveraging Data Quality to Better Prepare for Process Mining: An Approach Illustrated Through Analysing Road Trauma Pre-Hospital Retrieval and Transport Processes in Queensland	Describe a process-centric, data-quality-oriented approach to preparing a log- and event-focused Process Mining analysis in the early phases of a study	Pre Collection / Description	CRISP-DM (Cross Industry Standard Process for Data Mining) adapted	Important to import event logs from source data based on timestamps. Event construction is therefore a fundamental correspondence exercise where each source data record temporally represents multiple events;_x000D_ The conceptual data modeling before process mining informs the data extraction phase of the study, important aspects such as relationships between entities, unforeseen activities, case…	BPMN model, data models, Object-Role Models (ORM); Inductive Visual Miner plugin in ProMLite 1.2; Multi-perspective Process Explorer	Completeness, Precision, Uniqueness (dimensions)	An approach with an emphasis on identifying data quality issues in process-related data before building logs and events has been described. The strengths of the approach are:_x000D_ - early identification of quality issues and errors in process models and performance reviews_x000D_ - better understanding of the data being used to support the study of process mining;_x000D_ _x000D_ Currently, the …	Andrews et al., 2019			30934913		Australia
20	Structure applied to two cohorts and validated by experts with curation and standardization of information	Medical data quality assessment: On the development of an automated framework for medical data curation	Present an integrated framework for curation of medical data in terms of data quality assessment	Post Collection / Experimental Description	N/D	Three documents generated by the REST service:_x000D_ _x000D_ (i) a data quality assessment report: cohort metadata (data types, range of values, summary statistics), detected outliers, duplicate terms, mismatches, and missing values ​​in each variable. The possibility to choose outlier detection methods increases the statistical power of the results._x000D_ _x000D_ (ii) a standardization of repo…	Ontology-based XML reference model; NLTK's WordNet corpus reader; Python 3.6; REST webservice; univariate and multivariate methods;	relevance; consistency; precision	An integrated data quality assessment framework that provides an automated service with univariate and multivariate outlier detection and deduplication methods, with terminology based on data standardization, has been made publicly available. By using a reference model for data standardization, the structure offers scalability to various scenarios. In addition, it can be combined with semantic ma…	Pezoulas et al., 2019			30878889		Greece
21	NLP-based tool for data extraction context	Extracting Healthcare Quality Information from Unstructured Data	Highlight how unstructured data can be used by researchers for quantitative health research	Post collection / quantitative description	Health Insurance Portability and Accountability Act (HIPAA)	The extraction of information to identify actionable insights by mining clinical documents can help answer quantitative questions derived from structured data sources from quality health research._x000D_ _x000D_ The presented GUI (Graphical User Interface) based tool allows the generation of language models of important clinical phenomena without any technical knowledge._x000D_ _x000D_ Models tes…	ontologies	precision; relevance; plausibility	An NLP-based information extraction platform, Canary, was presented. Designed to process clinical documents to support data extraction using user-defined vocabulary and information discovery parameters.	Malmasi et al., 2017			29854193		USA
22	Educational feedback tool on data quality	Improving the quality of EHR recording in primary care: a data quality feedback tool	Compare data quality across practices using different software packages and assess the effect of a data quality feedback tool to improve EHR record quality	During Collection / Survey	Netherlands Information Network of General Practice	The tool was useful in identifying deficiencies in logging habits. After feedback and educational training, differences between practices and software packages used by healthcare professionals narrowed. However substantial variability in recording quality is still related to the software package available. Feedback has been found to be an effective tool for raising the quality of records in prima…	NIVEL Primary Care Database	Integrity; completeness	A data quality feedback tool that assesses differences in the quality of EHR data was developed. Providing useful information to healthcare professionals with this tool, as part of a training intervention, is an effective instrument for improving data quality and comparability.	van der Bij et al., 2017			27274019		Netherlands
23	OCR algorithm for reading scanned CRF's with added EHR check	An automated data verification approach for improving data quality in a clinical registry	Implement an automated data verification approach using machine learning-enhanced OCR and NLP techniques based on paper CRFs and medical record data sources with an emphasis on improving data quality	Post collection / quantitative description	N/D	An automated data verification approach for evaluating and improving the quality of log data has been implemented;_x000D_ _x000D_ The verification of the original base data is not enough to improve its quality, as it only reveals errors that occurred in the transfer procedure, so consulting an alternative database is desirable and effective in improving the memory of record identification errors;…	FormScanner character recognition software; XML files (CRF's structure) and PNG (images); logistic regression model; convolution neural network (CNN); National Institute of Standards and Modified Technology (MNIST) training database; Java language	precision; correction, completeness	Compared to the manual data verification approach, the automated approach improves data identification error recovery and has a higher accuracy. The time consumed is much less. The results show that the automated approach is more effective and efficient to identify incomplete data and incorrect data in a record. The proposed approach has the potential to improve the quality of registry data.	Tian et al., 2019			30777618		China
24	Automatic tool for minimum data set and quality indicators	Validation of the ICU-DaMa tool for automatically extracting variables for minimum dataset and quality indicators: The importance of data quality assessment	determine the feasibility of generating quality metrics in the ICU with a data management tool.	During collection / Quantitative	Benchmarking; Systematized Nomenclature of Medicine - Clinical Terms (SNOMED-CT	ICU-DaMa is a tool to help clinicians use their own data for quality assessment;_x000D_ _x000D_ Errors in automatically extracted data can be identified and corrected_x000D_ _x000D_ Auditing the quality of data is essential to use them in building new knowledge;	CIS (Centricity ™ Critical Care Suite, GE Healthcare)	plausibility, compliance and integrity	Automatic generation of minimum datasets and ICU quality indicators using ICU-DaMa is feasible. Discrepancies have been identified and can be corrected by improving the ergonomics of the information system, training health professionals in the culture of information quality and using tools to detect and correct data errors.	Sirgo et al., 2018			29500016		Spain
25	Use of data mining in the comparison between system annotations and nurses' annotations with free text	Using a Text Mining Approach to Explore the Recording Quality of a Nursing Record System	Improve the quality of electronic nursing records using an audit model and associated tools	Post collection/Quantitative	On Call Principles and Protocols Guideline	Nurse record system should enhance the search function and standardize the list of events generated by systems for multiple units to improve the consistency and accuracy of their records;_x000D_ In-service education should promote the correct use of names formulated by structured systems to improve the consistency and accuracy of nursing records and the regular auditing of their records;_x000D_ I…	SAS Enterprise Guide versão 6.1 e SAS Text Miner versão 13.2; Microsoft Access	consistency; precision;	The results serve as a reference for teaching material for in-service education related to nursing record systems for professionals who design and implement updates to such systems.	Chang et al., 2019			30694223		Taiwan
26	Review of urgent and emergency services	A Review of Data Quality Assessment in Emergency Medical Services	identify the main dimensions of data quality assessed, assessment approaches and, in general, the state of data quality in emergency medical services	Not described / Literature review	N/D	Different and ambiguous definitions for the dimensions of data quality and related characteristics in the field of emergency medical services were presented. Such divergences were based on intuition, previous experiences and evaluation purposes. It is suggested to use definitions based on in ontologies or standardizations for the purpose of comparing research methods and their results._x000D_ In …	N/D	Completeness, accuracy, consistency, accessibility and opportunity	Due to the diversity of definitions and terminologies used to assess the dimensions, characteristics and attributes of data quality, the comparison of findings was considered unfeasible. A data quality framework for emergency medical services was presented based on the timeliness, accuracy, consistency, accessibility, and completeness domains. We emphasize the need to assess the quality of such s…	Mashoufi et al., 2018			29997708		Iran
27	Monitoring methods applied to clinical trials	Time-consuming and expensive data quality monitoring procedures persist in clinical trials: A national survey	Explore the monitoring procedures that are implemented to ensure data quality in clinical research studies	Cross/Survey	Good Clinical Practice (GCP)	Small clinical trials at a single site are conducting traditional monitoring procedures which reflects a lack of guidance for clinical researchers. Onsite monitoring and verification of source data is time consuming and expensive._x000D_ _x000D_ The slow adoption of risk-based monitoring can be explained by the Integrated Addendum GCP E6 (R2) coming into effect only in November 2016. In addition,…	REDCap; Checklist for Reporting Results of Internet E-Surveys (CHERRIES) statement	consistency; validity; plausibility	Small clinical trials use traditional methods for data quality monitoring, such as SDV and on-site monitoring, which are considered time-consuming and expensive. Variance and incidence of adverse events and protocol deviations stand out as the most likely factors to trigger an unscheduled monitoring visit. A standardized monitoring approach is required for small clinical trials, such as risk-base…	Houston et al., 2021			33503495		Australia
28	Structure applied to observational study	Facilitating harmonized data quality assessments. A data quality framework for observational health research data collections with software implementations in R	Provide a data quality web framework with an emphasis on observational health research and based on open software implementations	Post collection / quantitative description	TMF (Technology, Methods, and Infrastructure for Networked Medical Research) guideline for data quality (German Medical Research Organization)	The structure was built from the perspective of “intrinsic data quality” with an emphasis on processable, complete and error-free data._x000D_ Focusing on stricter structural requirements on datasets and data values, the presented integrity dimension described checks of data management processes aimed at restoring compliance with the study requirements._x000D_ _x000D_ Thus the framework focuses o…	dataquieR package in R language	Integrity; completeness; consistency; accuracy	A data quality framework for collecting research data in observational health research with implementations in the R language was described based on four central aspects: compliance with pre-specified formats and structures ( integrity ), the presence of data values ( completeness) and errors in data values in the sense of inadmissible or uncertain data values, as well as contradictions (consiste…	Schmidt et al., 2021			33810787		Germany
29	Use of interoperability standards as a quality promoting factor	Using Clinical Data Standards to Measure Quality: A New Approach	Evaluate the use of clinical document exchange standards as a basis for quality measurement	Post collection/Sample description	Healthcare Information Technology Standards Panel C-32; HL7 C-CDA 1.1 Continuity of Care Documents; Systemized Nomenclature of Medicine (SNOMED); International Classification of Diseases (ICD)-9; ICD-10; Logical Observation Identifier Names and Codes (LOINC); RxNorm	The absence of heterogeneous clinical datasets limits the logical validation and evaluation of real-world documentation practices for the development of calculations and quality measures. of values, discrete data entry, and cohort definitions are required. Interoperability Standards for Clinical Documents provides a clear audit trail back to the source EHR_x000D_ _x000D_ Value sets for terminolog…	Kansas Health Information Network (KHIN) which contains the EHR's: llscripts (Chicago, Illinois, United States), Computer Programs and Systems, Inc. (Mobile, Alabama, United States), eClinicalWorks (Westborough, Massachusetts, United States), General Electric (Chicago, Illinois, United States, United States) and Greenway Medical (Carrollton, Georgia, United States).	integrity, reliability; consistency	Interoperability standards can be used to calculate quality measures in EHRs to validate integrity, reliability and consistency. The use of standards as quality measures supports the long-term drive to improve interoperability, clinical documentation, and quality of care.	D'Amore et al.; 2018			29898468		USA
30	good structure and content to follow in the review and evaluation of research networks	Assessing the practice of data quality evaluation in a national clinical data research network through a systematic scoping review in the era of real-world data	Identify gaps in the process of characterizing real-world data in a patient-centered research network	Not described/Scope review	PRISMA	3 main review references, 20 frameworks and 226 relevant studies on RWD data quality and evaluation methods:_x000D_ _x000D_ The definitions and relationships between the different dimensions of DQ are not clear, which makes the quality of comparative assessment difficult._x000D_ _x000D_ In terms of evaluation methods, similar definitions overlap. The difference between the concept of comparison o…	Patient-Centered Clinical Research Network - PCORnet	timeliness , correctness / accuracy , plausibility , completeness , agreement , comparability , compliance , flexibility , relevance , usability / ease of use , security and information loss and degradation	The practice of evaluating data quality is still limited in scope. With the promotion of research using RWD, quality issues are increasingly important to research communities. Given the complex and heterogeneous nature of RWD, different interconnected assessment strategies are needed as a selection bias. The addition of quality reports tied to FAIR data principles can benefit the broader research…	Bian et al., 2020	JAMIA	10.1093/jamia/ocaa245	30497872	WOS:000606832500021	USA
31	List of quality recommendations for successful immunization programs - WHO-funded study	Improving the quality and use of immunization and surveillance data: Summary report of the Working Group of the Strategic Advisory Group of Experts on Immunization	Summarize and disseminate recommendations to national and global stakeholders to support implementation of the 2030 immunization agenda	Throughout the study / Description	Global Framework for Strengthening Immunization and Surveillance Data for Decision Making (includes 5 health systems areas: governance, people, tools, processes - including for continuous quality improvement and evidence)	Quality data usage refers to the degree to which data is actually used for a defined purpose, e.g. program management, performance monitoring, decision making_x000D_ _x000D_ National reporting processes for administrative immunization and surveillance data are available but are of poor quality due to a lack of guidelines and adequate tools, especially in low- and middle-income countries. In addit…	not described	accuracy, precision, relevance, completeness; opportunity	Despite their availability, vaccination and surveillance data at all levels are misused, due to lack of accessibility, insufficient quality, or insufficient use in decision-making due to lack of data use culture. Greater and better use can contribute to better immunization program performance by better identifying and targeting those who are eligible for vaccination. Among the performance promoti…	Scobie et al., 2020	Vaccine		32950304		USA/UK/South Africa/Costa Rica/Canada/Sweden/Switzerland/Barain
32	Australian clinical trial case	Exploring Data Quality Management within Clinical Trials	Gather information on current data quality tools and procedures used in Australian clinical trial centers, with the aim of developing standard data quality monitoring procedures to ensure data integrity	During the study / Quantitative Survey	not described	Developing and maintaining a data management system is a challenge for clinical trials due to the great heterogeneity of management practices adopted._x000D_ Centralized and remote monitoring are the most common data monitoring methods used, although there is not enough evidence to describe their advantages over traditional approaches such as SDV._x000D_ The most reported error prevention activit…	REDCap	Integrity	Newer approaches such as centralized and remote monitoring have been adopted, although most were still using SDV (Source Data Verification) in full, a method considered laborious and low cost. More research is needed to assess the differences in data management tools and procedures across clinical trials at a clinical trial site in order to identify what the “standard practice” is.	Houston et al., 2018	Appl Clin Inform.	10.1055/s-0037-1621702	28882167	WOS:000428689500001	Australia
33	LSA (from NLP) technique to find relevant domains in bigdata	Discovering Most Important Data Quality Dimensions using Latent Semantic Analysis	Identify the most relevant quality dimensions for large datasets in the health sector using corpus available in the literature through the latent semantic analysis technique	Not described/Quantitative	Mapping of how the 3v’s (volume, veracity and velocity) of big data affect the 3Cs (concepts - context, temporal and operational) of data quality	The cosine similarity index value of a data quality dimension within a given research article is not based on just that research article, but across the entire data corpus. This makes the LSA much more systematic , rigorous and less dependent on human tendencies or experts_x000D_ _x000D_ There is a difference in interpretation between an LSA analysis and human interpretation using IHC (internal h…	Latent Semantic Analysis (LSA), Similarity Matrix	accuracy; completeness; Consistency; Availability; Validity; Utility; Confidence; reliability	Machine learning techniques would classify accurate and complete data from inaccurate and incomplete data. It is suggested that a data repair algorithm be developed to transform inaccurate and incomplete data into higher levels of quality with greater accuracy and completeness in order to favor analyzes involving Big Data in healthcare.	Juddoo & George, 2018	International Conference on Advances in Big Data, Computing and Data Communication Systems (icABCD)		28274288	WOS:000446104500004	UK

## Sheet: Categories by Finding
Paper ID	Concepts				Process			Tools				Techniques/Analysis			Study design			Application / Data Sources			Context		Limitations					Quality Dimensions
	Ontologies	Ajust to fit (purpose)	Framework	Guidelines	Business Inteligence	Monitoring	Benchmarking	Minimum Dataset	Audit	Error detection	Decision Support Systems	Quantitative	Qualitative	Mixed	Retrospective	Prospective	Cross-sectional	EHR/Database	Data model	Repository of own research	Health	Research	techniques	Social	organizational	Legal	Methodological	accuracy	completeness	Consistency	Credibility	Opportunity	Inconsistency	incompleteness	Bias	Variance	Precision	Integrity	Frequency	reliability	Prevention	Accessibility	Validity	Comparability	Utility	Singularity	Conformity	Plausibility	Security
1					N/D	N/D	N/D	Dictionary and data plan				Statistic; data triangulation	Internal and external validation		Literature review					Set of selected articles	EHR						Scope	X	X	X	X	X
2		fitness for use		Consolidated Criteria for Reporting Qualitative Research	N/D	N/D	N/D	N/D	N/D	N/D	N/D		Interview			Survey				Perspective of health professionals	EHR	Clinical research					Sample size		X	X								X
3	N/D	N/D	N/D	N/D	N/D	N/D	N/D	N/D	N/D	N/D	N/D		Consult experts		Literature review					Set of selected articles		health informatics	N/D	N/D	N/D	N/D	N/D					X					X	X							X
4				FAIR;ISO	ETL (Extract, Transform & Load)				R language; Talend			Statistic	Visual analysis		Datawarehouse				German Cancer Consortium		Cancer	Research networks	Data source; visualization methods; lack of parameter automation ((No gold standard)				Scope		X								X	X
5		Gold standard according to experts					Between information systems	Quality Indicators	R language			Data mining; Statistic	Delphi		Database			Non-coronary ICU patients			ICU						Sample size; study period						X	X	X	X
6				ICHGCP; FDA		SDV			Data monitoring plan; Visual inspection				feedback audit		Literature review					Set of selected articles		Clinical research	Comparison between methods (No gold standard)				Sample size						X				X	X	X
7	N/D	N/D	N/D	N/D		of access			EDC(REDCap)				Structured questionnaire				descriptive survey			Participant response set	Cancer	Social Media	Absence of IP tracking method; Comparison between methods (No gold standard)															X
8				ISO; Cross-Border Patient Registries Initiative	ETL (Extract, Transform & Load)			N/D	N/D	N/D	N/D	Statistic; Triangulação de dados	Internal and external validation				descriptive guideline	N/D	N/D	N/D	Rare Diseases		N/D	N/D	N/D	N/D	N/D					X						X			X	X	X	X	X
9	Entity Mapping Module		Nicole G. Weiskopf et al.		ETL (Extract, Transform & Load)						clinical and administrative	Machine Learning			Database			N/D	N/D	N/D	General	Health learning system					Model not validated			X		X					X	X					X			X	X	X
10				FAIR;HPO;ORDO	N/D	N/D	N/D	Dictionary and data plan				Statistic; Triangulação de dados	Internal and external validation				descriptive guideline	N/D	N/D	N/D	Rare Diseases		N/D	N/D	N/D	N/D	N/D		X								X					X			X				X
11		data fitness			pre-processing			R language						masking	Database					Set of 12 databases	General		dependent on rules				Scope											X										X
12		ideal registry					between projects	Quality Indicators						RAND Appropriateness Method (RAM)		Survey			Projects of the German Ministry of Education and Research		General						Scope					X					X	X				X
13			DMAIC (Define, Measure, Analyze, Improve, Control)		Six sigma				Excel Sheets			Statistic	Visual analysis				Database			Tertiary hospital dataset	Hospital	Clinical research	N/D	N/D	N/D	N/D	N/D			X		X					X	X					X
14	N/D	N/D	N/D	N/D	pre-processing					R language		Statistic			Database					Ontario Neurodegenerative Disease Research Initiative (ONDRI)	neurodegenerative disease		Continuous data dependent				Sample size		X														X
15			Data Quality Monitoring and Improvement System (DQMIS)			Remote (telephone)			EDC (CommonCare)			Statistic			Database	Survey (telefônico)	Randomized controlled clinical trial			BetterBirth Trial	maternal health	Clinical research		Human capacity to process and analyze large volumes of information; Differences in levels between professionals	Different levels between institutions		No gold standard					X					X	X		X
16	HDQF (healthcare data quality framework)			Electronic Data Methods (EDM) Data Quality Collaborative	N/D	N/D	N/D		eMeasure (CMS178)			Data mining			Database					Clinical data repository	Urology		Performance				Scope		X														X
17		cultura de dados		National Malaria Control Program (NMCP)		Extension Training and Support Supervision (OTSS)			EDC (MalariaCare)				Structured checklist				Intervention			Deployment in 9 countries	Malaria		N/D	N/D	N/D	N/D	N/D		X			X						X
18			i2b2		ETL; Six Sigma				EDC (AP-HP-CDR)			Deep Learning; Statistic			Database					Set of 37 French hospitals	Hospital		Comparison between methods (No gold standard); Need for mixed methods				Scope		X									X									X	X
19			CRISP-DM (Cross Industry Standard Process for Data Mining) adapted		BPMN					ProMLite - Visual Miner plugin		Data mining	Visual analysis				Business model		Object-Role Models (ORM)		Emergency						Scope		X								X
20	N/D	N/D	N/D	N/D	pre-processing				Python	NLTK's WordNet corpus		Statistic; NLP			Database					Greek cohort primary data	autoimmune disease		Comparison between methods (No gold standard); Performance	Human ability to process and analyze large volumes of information						X							X
21				Health Insurance Portability and Accountability Act (HIPAA)	N/D	N/D	N/D	Data Dictionary (Canary)				NLP	Grammar rules		Database					Clinical records primary care	General		N/D	N/D	N/D	N/D	N/D										X											X
22				Netherlands Information Network of General Practice (NIVEL)	N/D	N/D	N/D				Web Portal		Structured questionnaire; Consult experts		Database	Survey	Intervention			Participant response set		Research networks	Comparison between methods (No gold standard)	Differences in levels between professionals			Scope		X									X
23				ICHGCP		risk based				FormScanner; Linguagem Java	Java Language	Deep Learning; Statistic; NLP			Database					Chinese Coronary Artery Disease Registry (CCADR)	cardiac		Performance; Comparison between methods (No gold standard)						X								X
24		Gold standard according to experts			ETL		Between information systems	EDC(CIS)					Compliance		Database					Coronary patients admitted to the ICU	cardiac		Comparison between methods (No gold standard)				Study period; sample size											X									X	X
25				On Call Principles and Protocols	pre-processing				SAS Text Miner;			Data mining;NLP	Consult experts		Database					Discharge nursing records	Hospital		Comparison between methods (No gold standard)	Human Resources; Material resources			Scope; Study period; sample size			X							X
26					N/D	N/D	N/D	N/D	N/D	N/D	N/D		Consult experts		Literature review					Set of selected articles	Emergency		N/D	N/D	N/D	N/D	N/D		X	X		X					X					X
27				ICHGCP		SDV; triggered; baseada em risco; centralizada			EDC (REDCap)			Statistic				Survey (web)	Randomized intervention trial			Participant response set		Clinical research					Sample size; Scope			X													X					X
28		intrinsic data quality		FAIR; TMF (Technology, Methods, and Infrastructure for Networked Medical Research) guideline					R language			Statistic			Database				Simulated dataset based on the Study of Health in Pomerania (SHIP)		epidemiological	Research networks					Scope; Sample size	X	X	X								X
29				Centers for Medicare and Medicaid Services (CMS)	N/D	N/D	N/D	EDC (several)					Compliance		Database					Clinical document set	ambulatory	Research networks	Difference between infrastructure levels; Comparison between methods (No gold standard)				Sample size; Scope			X								X		X
30			Chan et al (2010); Weiskopf et al (2013); Kahn et al (2016)		N/D	N/D	N/D	N/D	N/D	N/D	N/D		Consult experts		Literature review					Patient-Centered Clinical Research Network - PCORnet		Research networks					Sample size; Scope										X	X						X			X	X	X
31		Culture of data usage		Global Framework for Strengthening Immunization and Surveillance Data for Decision Making	N/D	N/D	N/D	N/D	N/D	N/D	N/D		Consult experts				descriptive guideline			Set of selected articles	Immunization and Surveillance		N/D	N/D	N/D	N/D	N/D	X	X			X					X
32				ICHGCP; FDA		SDV;centralized;remote;risk			EDC(REDCap)			Statistic	structured form				Survey (web)	Governamental				clinical trials	Difference between infrastructure levels	Differences in levels between professionals	Different levels between institutions	Organizational policy differences	Evaluation of a single method and in a study design (clinical trials)											X
33	N/D	N/D	N/D	N/D	pre-processing				Python			NLP (LSA - Latent Semantic Analysis)			Database					Set of selected articles		health informatics	Necessary comparison between different algorithms for performance evaluation	Human ability to process and analyze large volumes of information				X	X	X										X			X		X
[truncated: 18 more columns]
